# Supplementary material for: Deletion of Wild-type p53 Facilitates Bone Metastatic Function by Blocking the AIP4 Mediated Ligand-Induced Degradation of CXCR4
Source: Front Pharmacol. 2022 Feb 1;12:792293. doi: 10.3389/fphar.2021.792293 (PMC8844016; doi:10.3389/fphar.2021.792293)
Supplement: Supplementary file 5 [file DataSheet1.xlsx]

## Sheet: Figure 1
	Figure 1
	Figure 1A										Figure 1C			Figure 1D
											Vector-KO	TP53-KO				BM	No-BM
											2.874	6.076			Vector-KO	3	5
											1.978	5.149			TP53-KO	7	1
											4.506	7.243
											0	7.526		Figure 1E
											0	5.788			Vector-KO	TP53-KO
											0	6.333			4	4
											0	2.939			3	3
											0	0			3	4
															0	6
															0	4
															0	5
															0	2
															0	0
	Figure 1B										Figure 1F
	Weeks post-injection	Vector-KO										BMFS				OS
	1	0.149	0.135	0.193	0.141	0.105	0.161	0.151	0.128			Weeks post-injection	Vector-KO	TP53-KO		Weeks post-injection	Vector-KO	TP53-KO
	2	0.191	0.203	0.229	0.199	0.219	0.26	0.157	0.142			5	1			7	1
	3	1.363	0.261	0.325	0.542	0.393	0.417	0.439	0.551			8	1			10	1
	4	1.118	0.605	0.435	0.461	0.785	0.469	0.549	0.387			9	1			12	0
	5	4.149	0.28	0.639	1.2	0.365	0.506	0.77	1.189			12	0			12	0
	6	8.147	1.015	1.05	0.549	1.365	0.321	0.496	0.719			12	0			12	0
	7	16.734	0.597	0.717	0.738	1.211	0.637	0.491	0.721			12	0			12	0
	8	16.734	6.478	0.605	0.906	1.297	0.302	1.137	1.273			12	0			12	0
	9	16.734	10.312	5.413	0.268	0.893	1.121	0.634	1.072			12	0			12	0
	10	16.734	14.692	9.16	1.474	0.987	1.196	0.718	1.327			3		1		5		1
	11	16.734	14.692	13.724	1.369	0.43	1.232	1.036	0.887			4		1		6		1
	12	16.734	14.692	18.035	1.367	1.081	0.821	0.513	0.195			4		1		8		1
												5		1		8		1
												7		1		9		1
	Weeks post-injection	TP53-KO										7		1		11		1
	1	0.164	0.219	0.253	0.26	0.298	0.208	0.351	0.314			10		1		12		0
	2	0.925	0.706	0.873	0.326	0.485	0.876	0.714	0.513			12		0		12		0
	3	3.776	1.083	0.989	1.19	1.108	1.339	0.573	1.078
	4	7.801	4.046	3.762	1.172	0.589	0.954	0.608	1.382
	5	16.861	11.428	6.093	5.935	1.127	0.974	1.286	0.775
	6	16.861	18.049	8.648	7.934	0.984	0.421	0.813	0.793
	7	16.861	18.049	12.479	11.755	5.073	3.903	0.738	0.489
	8	16.861	18.049	19.374	17.715	10.697	6.917	1.012	1.339
	9	16.861	18.049	19.374	17.715	19.582	11.115	1.42	1.373
	10	16.861	18.049	19.374	17.715	19.582	16.416	5.926	0.69
	11	16.861	18.049	19.374	17.715	19.582	19.52	9.267	0.807
	12	16.861	18.049	19.374	17.715	19.582	19.52	13.664	0.933

## Sheet: Figure 2
	Figure 2
	Figure 2A
													Control			CM
											PC-3	Vector	70.96	57.69	67.41	85.81	72.46	84.81
												TP53	42.61	46.3	52.97	51.05	57.06	51.7
											C4-2B	Vector	55.55	45.87	54.47	65.26	62.53	76.76
												TP53	36.26	38.47	32.21	47.47	39.97	47.29
											C4-2B	Vector-KO	57.28	51.95	46.59	68.88	58.35	70.97
												TP53-KO	75.8	72.44	63.44	84.52	92.92	78.34
	Figure 2B
													Control			Co-culture
											PC-3	Vector	95	127	122	160	164	135
												TP53	52	59	46	68	56	62
											C4-2B	Vector	112	142	137	169	181	174
												TP53	30	27	33	33	29	41
											C4-2B	Vector-KO	96	114	85	139	177	157
												TP53-KO	123	159	134	279	237	267
	Figure 2C
										Vector			TP53
									PC-3	1.116	0.98	0.905	0.407	0.558	0.497
									C4-2B	0.991	0.963	1.047	0.516	0.419	0.642
										Vector-KO			TP53-KO
									C4-2B	1.125	0.909	0.966	2.264	2.452	2.87

## Sheet: Figure 3
	Figure 3
	Figure 3A												Figure 3C
															Control			CXCR4-Ri
														Vector-KO	72.83	61.66	63.73	40.6	53.51	47.97
														TP53-KO	90.66	83.96	76.22	62.18	52.59	49.77
													Figure 3D
															Control			CXCR4-Ri
														Vector-KO	161	168	135	105	93	117
														TP53-KO	236	219	258	137	124	142
													Figure 3E
															Control			CXCR4-Ri
														Vector-KO	1.032	1.095	0.873	0.54	0.476	0.413
														TP53-KO	2.889	2.587	2.397	1.143	0.937	1.333
													Figure 3G				Figure 3H
														Control	CXCR4-Ri			Control	CXCR4-Ri
	Figure 3B													7.693	2.832			4	4
														6.861	3.778			3	3
														5.298	4.138			4	1
														5.862	0			6	0
														7.206	0			3	0
														6.096	0			5	0
														2.983	0			2	0
														0	0			0	0
													Figure 3I
														BMFS				OS
														Weeks post-injection	Control	CXCR4-Ri		Weeks post-injection	Control	CXCR4-Ri
														3	1			4	1
														3	1			6	1
														4	1			6	1
														4	1			7	1
														6	1			9	1
														7	1			11	1
														9	1			12	0
														12	0			12	0
														7		1		7		1
														7		1		10		1
														4		1		12		0
														12		0		12		0
														12		0		12		0
														12		0		12		0
														12		0		12		0
														12		0		12		0

## Sheet: Figure 4
	Figure 4
	Figure 4A														Figure 4E
																PC-3
																	Vector						TP53
																Vector	1.027	1.108	0.952	1.013	1.089	0.811	0.764	0.665	0.794	0.808	1.069	1.107
																Wide-type	1.512	1.321	1.407	0.974	1.228	1.726	3.646	4.378	3.707	3.362	3.142	3.505
																Mutant	1.379	1.697	1.267	1.618	1.425	1.553	1.276	1.643	1.602	1.999	1.801	1.201
															Figure 4F
																C4-2B
																	Vector						TP53
																Vector	0.875	1.138	0.88	1.003	0.971	1.133	0.838	1.378	1.341	0.977	1.439	0.987
																Wide-type	1.582	2.187	1.908	1.431	1.676	1.689	4.538	4.829	3.303	4.732	4.069	4.633
																Mutant	1.691	1.905	2.158	2.329	2.124	1.884	1.979	2.461	2.021	2.535	2.358	2.15
															Figure 4G
																C4-2B
																	Vector						TP53-KO
																Vector	0.875	0.829	0.99	1.066	0.959	1.281	0.976	1.149	1.407	1.233	1.041	1.346
																Wide-type	1.329	1.421	1.459	1.106	1.573	1.359	0.491	0.619	0.625	0.614	0.686	0.76
																Mutant	1.377	1.472	0.941	1.392	1.288	1.279	1.543	1.366	1.626	1.527	1.487	1.324
															Figure 4H
																PC-3
																	Vector			TP53
	Figure 4B															p53	0.121	0.136	0.155	0.396	0.426	0.345
			Vector			TP53										IgG	0.018	0.012	0.019	0.013	0.011	0.015
		PC-3	0.991	1.035	0.974	6.332	6.636	7.547
		C4-2B	1.074	1.025	0.901	7.096	8.358	8.832							Figure 4I
																C4-2B
			Vector-KO			TP53-KO											Vector			TP53
		C4-2B	1.081	0.956	0.963	0.278	0.307	0.211								p53	0.139	0.153	0.118	0.482	0.426	0.506
																IgG	0.011	0.013	0.009	0.013	0.017	0.014
	Figure 4C
															Figure 4J
																C4-2B
																	Vector-KO			TP53-KO
																p53	0.241	0.164	0.236	0.103	0.065	0.076
																IgG	0.014	0.018	0.004	0.019	0.015	0.009
			Vector			AIP4
		C4-2B/TP53-KO	14.04	10.71	17.46	55.85	70.03	60.65

## Sheet: Figure 5
	Figure 5
	Figure 5A												Figure 5G
			Vector			AIP4								BMFS						OS
		C4-2B/TP53-KO	74.97	82.52	91.64	47.63	60.22	56.91						Weeks post-injection	Vector	AIP4	AMD3100	Control		Weeks post-injection	Vector	AIP4	AMD3100	Control
														3	1					4	1
			Vector			AIP4-Ri			AIP4-Ri+CXCR4-Ri					4	1					6	1
		C4-2B/TP53	36.67	40.73	50.04	69.61	70.36	58.36	44.1	52.66	51.67			4	1					6	1
		PC-3/TP53	58.68	45.55	53.31	73.85	81.7	69.03	53.86	61.82	55.23			5	1					10	1
														7	1					10	1
	Figure 5B													7	1					12	0
			Vector			AIP4								10	1					12	0
		C4-2B/TP53-KO	235	230	268	149	164	133						12	0					12	0
														8		1				10		1
			Vector			AIP4-Ri			AIP4-Ri+CXCR4-Ri					9		1				12		0
		C4-2B/TP53	48	39	35	108	137	125	76	83	61			7		1				12		0
		PC-3/TP53	61	55	69	165	157	182	89	96	75			12		0				12		0
														12		0				12		0
	Figure 5C													12		0				12		0
			Vector			AIP4								12		0				12		0
		C4-2B/TP53-KO	1.15	1.016	0.835	0.426	0.508	0.461						12		0				12		0
														7			1			8			1
			Vector			AIP4-Ri			AIP4-Ri+CXCR4-Ri					9			1			11			1
		C4-2B/TP53	1.083	0.861	1.056	3.889	4.694	5.333	1.778	1.889	1.472			12			0			12			0
		PC-3/TP53	0.991	1.101	0.908	4.018	3.578	3.083	1.596	1.239	1.376			12			0			12			0
														12			0			12			0
														12			0			12			0
	Figure 5E							Figure 5F						12			0			12			0
		Vector	AIP4	Control	AMD3100				Vector	AIP4	Control	AMD3100		12			0			12			0
		8.019	4.366	7.438	2.257				4	5	2	4		8				1		5				1
		9.362	3.156	7.994	3.421				9	3	6	2		8				1		6				1
		7.04	3.994	6.875	0				4	2	6	0		4				1		8				1
		7.851	0	6.834	0				2	0	4	0		4				1		9				1
		8.139	0	5.676	0				7	0	5	0		6				1		9				1
		5.98	0	2.756	0				5	0	8	0		6				1		10				1
		3.752	0	0	0				3	0	0	0		12				0		12				0
		0	0	0	0				0	0	0	0		12				0		12				0

## Sheet: Figure 6
	Figure 6
	Figure 6B
	P53+ cells (%)	AIP4+ cells (%)		AIP4+ cells (%)	CXCR4+ cells (%)
	7	0		0	9
	13	1		1	27
	44	2		2	83
	31	5		5	58
	35	5		5	34
	11	7		7	81
	3	9		9	76
	29	13		13	36
	28	13		13	60
	85	15		15	2
	8	18		18	29
	9	20		20	56
	57	24		24	55
	31	26		26	54
	31	31		31	37
	36	33		33	49
	42	34		34	82
	46	35		35	49
	48	76		76	35
	21	37		37	36
	11	89		89	38
	16	44		44	22
	32	44		44	59
	69	46		46	53
	60	52		52	45
	48	52		52	41
	52	53		53	30
	14	57		57	48
	77	57		57	31
	83	87		87	50
	75	57		57	22
	73	19		19	55
	52	62		62	7
	64	63		63	25
	45	64		64	18
	45	65		65	18
	78	65		65	28
	73	69		69	43
	66	69		69	43
	82	70		70	20
	57	72		72	44
	97	74		74	2
	55	74		74	18
	41	78		78	9
	75	84		84	12
	75	94		94	12

## Sheet: Figure S1
	Figure S1
	Figure S1B

## Sheet: Figure S2
	Figure S2
	Figure S2A
